# Supplementary material for: Patients with idiopathic recurrent miscarriage have abnormally high TGFß+ blood NK, NKT and T cells in the presence of abnormally low TGFß plasma levels
Source: BMC Immunol. 2019 Mar 4;20:10. doi: 10.1186/s12865-019-0290-3 (PMC6399890; doi:10.1186/s12865-019-0290-3)
Supplement: Supplementary file 1 — Figure S1a + b. IL4+, TGFß+, IL10+ and IFNy+ NK, NKT and T cell counts in peripheral blood. iRM patients showed higher absolute numbers of circulating NK, NKT and T lymphocytes producing IL4, TGFß1 and IFNy than male and female HC, ESRD and transplant patients late post-transplant (for all p < 0.050) with the exception of IFNy+ NK cells which were similar in iRM patients and male and female kidney transplant recipients early post-transplant (p = n.s.). Absolute numbers of IL10+ NK, NKT and T cells were similar in iRM patients and male and female HC. Thirty-five HC, 34 ESRD, 37 renal transplant recipients late and 10 renal transplant recipients early post-transplant as well as 33 iRM patients were studied. Data are given as median ± interquartile range. (ZIP 1402 kb) [file 12865_2019_290_MOESM1_ESM.zip]

Archive with 2 entries (2 files):
- Plasma cytokines 32 Supplementary Figure 1a rev.docx
- Plasma cytokines 32 Supplementary Figure 1b rev.docx
