# Supplementary material for: Patients with idiopathic recurrent miscarriage have abnormally high TGFß+ blood NK, NKT and T cells in the presence of abnormally low TGFß plasma levels
Source: BMC Immunol. 2019 Mar 4;20:10. doi: 10.1186/s12865-019-0290-3 (PMC6399890; doi:10.1186/s12865-019-0290-3)
Supplement: Supplementary file 3 — Figure S3a + b. Plasma levels of cytokines and chemokines. iRM patients showed the lowest plasma levels of TGFß1, TGFß3, IL10, TNFα, IL1ß, IL6, IL8, IL17 and GM-CSF and the highest plasma levels of G-CSF and CXCL5 of all examined groups (for all p < 0.050). Moreover, they had normal levels of IL2, IL4, IL12, TPO and VEGF that were lower than those in male and female ESRD and transplant recipients early and late post-transplant (for all p < 0.050). IFNy, IL1α and TGFß2 plasma levels were similar in iRM patients, male and female HC and transplant recipients (for all p > 0.050). Thirty-five HC, 34 ESRD, 37 renal transplant recipients late and 10 renal transplant recipients early post-transplant as well as 33 iRM patients were studied. Data are given as median ± interquartile range. (ZIP 2437 kb) [file 12865_2019_290_MOESM3_ESM.zip]

Archive with 2 entries (2 files):
- Plasma cytokines 32 Supplementary Figure 3a rev.docx
- Plasma cytokines 32 Supplementary Figure 3b rev.docx
